# Supplementary material for: Deep Learning-Based Comparative Prediction and Functional Analysis of Intrinsically Disordered Regions in SARS-CoV-2
Source: Int J Mol Sci. 2025 Apr 5;26(7):3411. doi: 10.3390/ijms26073411 (PMC11989790; doi:10.3390/ijms26073411)
Supplement: Supplementary file 1 [file ijms-26-03411-s001.zip]

Archive with 2 entries (2 files):
- IJMS_Supplementary Material.pdf
- IJMS_Supplementary Table S3.xlsx
